# Supplementary material for: An epithelial-to-mesenchymal transition induced extracellular vesicle prognostic signature in non-small cell lung cancer
Source: Commun Biol. 2023 Jan 18;6:68. doi: 10.1038/s42003-022-04350-4 (PMC9849257; doi:10.1038/s42003-022-04350-4)
Supplement: Supplementary file 3 — Supplementary Data 1 [file 42003_2022_4350_MOESM3_ESM.xlsx]

## Sheet: Sheet1
Protein names	Hypoxic 1	Hypoxic 2	Hypoxic 3	Hypoxic 4	Normoxic 1	Normoxic 2	Normoxic 3	Normoxic 4	P.Value	FDR	log2(Hypoxic/Normoxic)	-log10(FDR)
Thrombospondin-1	31.2299	31.6033	31.5865	31.4413	28.4065	28.5181	28.5403	28.4065	4.71e-09	2.68e-06	3.00366	5.57187
Transforming growth factor beta-1	25.7983	26.2006	25.8855	25.9256	22.8738	22.646	22.6933	22.6928	2.98e-09	2.68e-06	3.23137	5.57187
NADP-dependent malic enzyme	29.1347	29.321	28.9153	28.7879	25.6007	25.3007	25.4648	25.3867	3.09e-09	2.68e-06	3.61181	5.57187
Acylamino-acid-releasing enzyme	29.3629	29.6428	29.6417	29.2414	25.9619	25.9752	25.6866	25.4146	6.51e-09	2.68e-06	3.70536	5.57187
Inositol-3-phosphate synthase 1	27.3392	27.7456	27.3842	27.1333	23.575	23.2491	23.7491	23.4453	4.03e-09	2.68e-06	3.90168	5.57187
Adipocyte enhancer-binding protein 1	26.8428	27.2373	25.9867	26.8157	21.2019	21.0799	21.5302	21.5884	7.54e-09	2.68e-06	5.42112	5.57187
Putative GTP cyclohydrolase 1 type 2 NIF3L1	25.8813	25.7511	25.5365	25.1696	22.1083	21.9829	22.2301	22.2719	1.35e-08	4.03e-06	3.4562	5.39469
AMP deaminase 2	27.6538	27.7601	27.6866	27.279	24.8886	24.6318	24.5681	24.5012	1.99e-08	4.43e-06	2.95132	5.3536
Fibulin-2	27.3755	27.9298	27.5216	27.4803	24.4236	24.4058	24.4989	24.7794	2.15e-08	4.43e-06	3.05787	5.3536
Bleomycin hydrolase	27.9791	28.2526	27.9947	27.7869	24.7158	24.8556	24.734	24.2023	1.84e-08	4.43e-06	3.36548	5.3536
Protein KIAA1199	27.0256	27.0529	26.9226	26.969	24.3288	24.5971	24.5223	24.7254	2.4e-08	4.6e-06	2.44294	5.33724
Importin-7	28.7229	28.6308	28.2239	28.5678	26.0338	26.0422	26.0147	25.8652	3.88e-08	6.5e-06	2.55745	5.18709
Latent-transforming growth factor beta-binding protein 3	26.4594	26.918	26.5875	26.6741	24.3051	24.0985	24.1438	24.3514	5.41e-08	6.85e-06	2.44106	5.16431
Histone H2A type 2-B	26.3354	26.0187	26.2312	25.3606	20.2616	20.6715	20.6966	21.6119	4.97e-08	6.85e-06	5.13142	5.16431
COP9 signalosome complex subunit 6	26.1673	26.1797	26.1007	26.1881	24.1188	23.8681	24.2282	24.084	7.62e-08	7.35e-06	2.07877	5.13371
Complement C3	27.0292	27.5454	26.1466	26.7817	21.7657	22.6008	22.1311	22.4004	8.75e-08	8.08e-06	4.70334	5.09259
Pentraxin-related protein PTX3	27.8113	28.4182	28.2072	27.6912	25.0118	24.9075	25.2482	25.2163	9.65e-08	8.5e-06	2.95907	5.07058
Lysyl oxidase homolog 2	30.4999	31.0567	30.7661	30.3368	28.0959	28.0192	27.9326	27.9232	1.04e-07	8.66e-06	2.69662	5.06248
Double-strand-break repair protein rad21 homolog	22.1845	22.1845	22.1182	22.4481	20.2616	20.3509	20.2838	20.2642	1.33e-07	9.4e-06	1.94896	5.02687
COP9 signalosome complex subunit 1	26.9952	26.9994	26.8524	26.9531	24.771	25.0762	24.9909	25.0699	1.27e-07	9.4e-06	1.96907	5.02687
Fibrillin-1	26.6531	27.2087	26.8905	26.4295	23.9155	23.7766	24.1377	23.6437	1.3e-07	9.4e-06	2.94456	5.02687
Collagen alpha-1(XII) chain	28.48	28.1578	28.2717	28.3811	26.4642	26.3143	26.2668	26.3903	1.42e-07	9.63e-06	1.9668	5.01637
UTP--glucose-1-phosphate uridylyltransferase	28.8548	29.1156	28.8696	28.6055	26.7758	26.6267	26.4438	26.5145	1.44e-07	9.63e-06	2.27691	5.01637
Aldehyde dehydrogenase, mitochondrial	25.5813	25.8599	25.6904	26.058	23.5351	23.5371	23.5368	23.1462	1.66e-07	1.04e-05	2.36055	4.98297
EGF-containing fibulin-like extracellular matrix protein 1	26.589	26.8551	26.2084	26.2087	22.9033	22.8089	23.4717	23.5145	1.66e-07	1.04e-05	3.28179	4.98297
Importin subunit beta-1	29.8014	29.8163	29.3583	29.6302	27.5863	27.3633	27.5273	27.2976	1.8e-07	1.1e-05	2.21458	4.95861
Protein arginine N-methyltransferase 1	29.6875	29.8867	29.7498	29.6563	27.9414	27.9098	27.9881	27.7547	1.88e-07	1.12e-05	1.84674	4.95078
Cochlin	26.5446	27.5526	26.9931	26.4599	23.1961	23.4379	23.5178	23.6625	2.23e-07	1.27e-05	3.49234	4.8962
Fructose-bisphosphate aldolase A	30.7464	31.1971	30.8196	30.9509	28.9263	29.0343	28.8952	28.841	2.37e-07	1.32e-05	2.01302	4.87943
Apolipoprotein C-I	22.3696	21.9963	22.4473	22.4682	20.2616	20.3509	20.2838	20.2642	2.45e-07	1.34e-05	2.04179	4.8729
Translin-associated protein X	26.2219	26.5148	26.1584	25.8268	22.7142	22.7256	22.8836	21.7278	2.66e-07	1.42e-05	3.62394	4.84771
Fumarate hydratase, mitochondrial	26.5143	27.0688	25.8909	26.6559	23.1062	22.1271	22.7432	22.7928	2.75e-07	1.45e-05	3.85827	4.83863
G patch domain-containing protein 11	22.1115	22.5751	22.774	22.4778	20.2616	20.3509	20.2838	20.2642	2.9e-07	1.5e-05	2.21345	4.82391
Clathrin light chain A	28.1342	28.5529	28.5621	28.3905	26.3037	26.3395	26.4178	26.575	3.19e-07	1.57e-05	2.0072	4.8041
Threonine--tRNA ligase, cytoplasmic	28.1064	28.5246	27.9303	28.1334	26.0831	26.1829	26.1298	25.9559	3.77e-07	1.77e-05	2.10024	4.75203
A disintegrin and metalloproteinase with thrombospondin motifs 12	23.855	24.6652	24.1359	23.6832	21.1827	21.3843	21.0007	20.8033	4.3e-07	1.92e-05	3.026	4.7167
ATP-citrate synthase	31.3221	31.3591	31.2184	31.4025	29.7591	29.7031	29.7456	29.5288	4.54e-07	1.95e-05	1.64009	4.70997
Pappalysin-1	24.333	24.6763	24.588	24.1481	22.4931	22.3907	22.3713	22.1585	4.44e-07	1.95e-05	2.09283	4.70997
Protein arginine N-methyltransferase 5	28.6747	28.5839	28.4151	28.7279	26.9341	26.9095	26.8328	26.6525	4.79e-07	2e-05	1.76884	4.69897
Peroxidasin homolog	30.047	30.0598	29.9542	29.8734	28.3301	28.2619	28.2627	27.9259	5.34e-07	2.2e-05	1.7821	4.65758
Alpha-N-acetylglucosaminidase	24.6112	24.5598	24.1678	24.6135	21.9223	21.7612	20.9287	21.1125	5.49e-07	2.2e-05	3.00822	4.65758
Collagen alpha-1(I) chain	26.0295	25.8254	26.1709	26.142	24.3673	24.3684	24.326	24.4519	6.06e-07	2.35e-05	1.66901	4.62893
Zinc finger protein ubi-d4	22.7451	22.6672	22.7989	23.2595	20.881	20.5638	20.8763	20.6685	6.03e-07	2.35e-05	2.13335	4.62893
Extracellular matrix protein FRAS1	25.7348	26.0213	25.1562	25.1826	22.6875	22.5562	22.8187	23.0178	6.13e-07	2.35e-05	2.79102	4.62893
COP9 signalosome complex subunit 3	26.7872	26.7387	26.6777	26.9343	24.9035	24.52	24.7587	24.1689	6.86e-07	2.51e-05	2.17395	4.60033
Nucleophosmin	29.59	30.0672	29.7452	29.7343	27.9149	27.7675	27.5844	27.314	7.32e-07	2.65e-05	2.13273	4.57675
Fibulin-1	26.1212	26.5103	26.1667	26.0385	23.2557	23.4552	23.4061	22.3222	8.05e-07	2.88e-05	3.04602	4.54061
von Willebrand factor A domain-containing protein 1	24.3629	24.892	24.5952	24.9973	22.7428	22.2762	22.5883	22.5948	9.07e-07	3.2e-05	2.17281	4.49485
Glutamine--tRNA ligase	26.6902	26.4975	26.6726	26.6696	25.0521	25.1491	24.8999	24.7353	9.47e-07	3.21e-05	1.66703	4.49349
Translin	27.1111	27.5843	26.9477	26.2198	23.8399	23.621	24.0631	23.725	9.41e-07	3.21e-05	3.223	4.49349
Ubiquitin carboxyl-terminal hydrolase 24	24.3697	24.1184	23.9811	23.948	22.2503	22.1978	22.4623	22.4572	9.84e-07	3.26e-05	1.76731	4.48678
Proteasome subunit beta type-10	25.2955	25.4324	25.2443	24.7317	22.6679	22.935	22.9711	23.1972	1.01e-06	3.26e-05	2.24408	4.48678
Laminin subunit alpha-3	27.883	28.1064	27.8437	27.5268	26.0711	25.929	26.0253	25.7246	1.04e-06	3.31e-05	1.91102	4.48017
Argininosuccinate lyase	24.2999	23.9957	23.3405	24.0231	21.2087	21.6877	21.3129	21.3472	1.09e-06	3.43e-05	2.55434	4.46471
Cysteine--tRNA ligase, cytoplasmic	22.9936	22.3591	22.8698	22.8946	20.5044	20.6436	20.9684	20.6417	1.17e-06	3.65e-05	2.09924	4.43771
Dual specificity protein phosphatase 23	25.3601	25.7531	25.7933	25.5775	23.4883	23.7359	23.4463	23.9654	1.2e-06	3.69e-05	1.95663	4.43297
Glutamate dehydrogenase 1, mitochondrial	28.8076	29.001	29.2896	28.642	27.1195	27.1248	27.0875	27.0396	1.3e-06	3.84e-05	1.8622	4.41567
Nidogen-1	29.2087	29.7511	29.3443	29.1088	27.5322	27.4867	27.4597	27.2532	1.37e-06	3.96e-05	1.93796	4.4023
Galectin-3-binding protein	33.0713	33.6221	33.6866	33.2525	31.3274	31.4491	31.3802	30.9527	1.38e-06	3.96e-05	2.14083	4.4023
Isoleucine--tRNA ligase, cytoplasmic	29.0887	29.0089	28.7806	28.8738	27.4807	27.3946	27.4203	27.1486	1.53e-06	4.22e-05	1.57643	4.37469
Microtubule-associated protein 1B	26.9982	27.388	26.8115	27.3635	25.3186	25.3814	25.3205	25.3807	1.76e-06	4.71e-05	1.8101	4.32698
Cation-independent mannose-6-phosphate receptor	29.9894	30.5049	30.2256	29.9774	28.4117	28.3972	28.3798	28.0079	1.86e-06	4.94e-05	1.88221	4.30627
Complement C1r subcomponent	28.482	29.1932	27.4967	27.2286	23.6431	23.6905	23.4987	22.5558	1.98e-06	5.16e-05	4.90224	4.28735
Katanin p60 ATPase-containing subunit A-like 2	27.7373	28.3265	27.576	28.1057	26.0518	25.9147	25.7586	25.9708	2.05e-06	5.24e-05	2.03881	4.28067
Nucleoprotein TPR	24.764	25.1908	24.5872	24.9082	22.746	23.0766	23.1784	23.0491	2.1e-06	5.3e-05	1.85847	4.27572
Spectrin beta chain, non-erythrocytic 1	29.0584	28.9814	28.9879	29.0741	27.8469	27.655	27.7302	27.6666	2.36e-06	5.7e-05	1.29936	4.24413
Splicing factor 3B subunit 3	28.9561	28.7944	28.6981	28.8002	27.4538	27.4226	27.5622	27.367	2.3e-06	5.7e-05	1.36206	4.24413
COP9 signalosome complex subunit 8	26.1276	25.8101	25.5876	25.8329	24.083	24.2713	23.7267	23.9564	2.38e-06	5.7e-05	1.82964	4.24413
Beta-hexosaminidase subunit beta	25.5298	25.85	25.8617	24.8847	23.2104	23.2273	22.8824	23.1911	2.44e-06	5.78e-05	2.4472	4.23807
Nardilysin	24.4308	25.1561	24.4231	24.4229	22.0851	22.1981	21.4019	22.2965	2.52e-06	5.9e-05	2.6112	4.22915
N-acetylglucosamine-6-sulfatase	24.5434	24.6898	24.846	24.2386	22.9268	22.5487	22.7517	22.9122	2.6e-06	5.96e-05	1.80366	4.22475
Agrin	33.0341	33.6709	33.1281	32.8568	31.2578	31.2618	31.2962	31.2221	2.67e-06	6.02e-05	1.94644	4.2204
Structural maintenance of chromosomes protein 1A	25.0922	25.4861	25.3032	25.402	23.6849	23.4366	23.1351	23.7634	3.02e-06	6.64e-05	1.80297	4.17783
DNA damage-binding protein 2	22.0097	22.2268	22.4305	22.3033	20.7588	20.3509	20.2838	20.7071	3.11e-06	6.76e-05	1.71017	4.17005
Versican core protein	32.1615	32.9449	33.1827	32.6242	30.1237	30.5008	30.5259	30.5019	3.16e-06	6.82e-05	2.35473	4.16622
Serglycin	25.1944	26.3941	25.2541	25.0765	21.8765	21.8512	22.5624	22.5811	3.19e-06	6.82e-05	3.32883	4.16622
Phosphoribosylformylglycinamidine synthase	26.4516	26.6594	25.9395	25.838	24.317	23.8936	23.9381	23.7158	3.37e-06	7.15e-05	2.27969	4.14569
60 kDa SS-A/Ro ribonucleoprotein	23.9446	24.3815	23.5403	24.1004	21.2401	21.3293	21.0201	22.0525	3.67e-06	7.68e-05	2.55682	4.11464
Fatty acid synthase	33.4359	33.4749	33.248	33.3782	32.0416	32.1572	32.1037	31.8343	3.89e-06	8.02e-05	1.34753	4.09583
Zinc finger protein 19	25.8988	26.2626	28.2248	27.9048	20.2616	20.3509	20.2838	22.3118	4.01e-06	8.14e-05	6.28547	4.08938
Proteasome subunit beta type-9	25.4159	26.066	26.2764	25.7597	23.846	23.458	23.5293	24.021	4.11e-06	8.21e-05	2.18323	4.08566
Complement factor H	26.3379	26.9984	26.0361	26.0509	23.4243	23.2118	22.3156	23.6861	4.1e-06	8.21e-05	3.16999	4.08566
Arginine--tRNA ligase, cytoplasmic	27.928	27.8754	27.8786	27.9736	26.5852	26.5239	26.6271	26.8274	4.24e-06	8.41e-05	1.26898	4.0752
Eukaryotic translation initiation factor 3 subunit G	23.3612	23.6919	23.2411	24.5486	21.0662	20.9407	21.0303	21.2248	4.39e-06	8.64e-05	2.73964	4.06349
L-lactate dehydrogenase B chain	29.891	30.2105	29.3984	29.4574	27.7553	27.8089	27.7071	27.9462	4.56e-06	8.78e-05	1.97097	4.05651
Prolow-density lipoprotein receptor-related protein 1	27.4763	28.0251	27.6444	26.9548	25.3899	25.5306	25.2388	25.0699	4.77e-06	9.06e-05	2.25752	4.04287
Bifunctional glutamate/proline--tRNA ligase	29.4402	29.2981	29.026	29.387	28.0098	27.8818	27.8709	27.9563	4.99e-06	9.27e-05	1.36551	4.03292
Nucleosome assembly protein 1-like 4	26.2093	26.2654	25.4426	25.7871	24.0918	23.7499	23.8758	24.0879	5.37e-06	9.79e-05	2.00501	4.00922
Clusterin	31.8243	32.1789	32.1503	31.8549	30.7041	30.648	30.7024	30.5561	5.65e-06	0.000100626	1.3574	3.99729
Glucosidase 2 subunit beta	26.8762	27.4272	26.0813	26.2548	23.957	23.2926	23.6015	24.0559	5.69e-06	0.000100626	3.00287	3.99729
Beta-glucuronidase	25.5347	26.0931	25.5714	25.5332	22.6018	22.6388	22.9462	21.2173	5.71e-06	0.000100626	3.22282	3.99729
Proteasome subunit beta type-7	30.4112	30.8118	30.8209	30.6408	29.2893	29.1943	29.2596	29.4319	5.93e-06	0.000102267	1.38409	3.99026
Collagen alpha-1(VII) chain	26.2845	25.0596	25.6629	25.9506	23.5862	23.0837	23.3952	23.2378	5.96e-06	0.000102267	2.46835	3.99026
Laminin subunit alpha-5	30.6708	30.9109	30.5827	30.3874	29.2275	29.3068	29.2575	29.1077	6.03e-06	0.000102779	1.42357	3.9881
Laminin subunit gamma-1	31.1565	31.6107	31.373	31.0692	29.8174	29.8797	29.8606	29.607	6.07e-06	0.000102939	1.52264	3.98742
Methylosome protein 50	26.752	26.7525	26.1756	26.6337	24.6914	25.1066	24.9935	24.922	6.27e-06	0.000105547	1.66067	3.97655
Procollagen-lysine,2-oxoglutarate 5-dioxygenase 2	26.7419	27.1194	26.5462	26.381	25.0849	24.834	24.5902	24.4045	6.51e-06	0.000108279	1.97283	3.96546
Eukaryotic translation initiation factor 3 subunit B	28.3469	28.4424	28.1263	28.3874	26.878	26.8408	26.8134	27.212	6.8e-06	0.000110334	1.38524	3.95729
DNA damage-binding protein 1	27.4788	27.5522	26.7298	26.9545	25.3275	25.4052	25.2134	25.207	6.76e-06	0.000110334	1.92907	3.95729
Glucosamine-6-phosphate isomerase 1	24.6352	25.4691	23.8108	24.8007	22.0726	21.8119	21.635	21.6272	6.78e-06	0.000110334	2.99676	3.95729
Exportin-5	24.7089	24.7114	24.8873	25.2619	23.472	23.4378	23.4073	23.4157	6.94e-06	0.000111924	1.47725	3.95108
Eukaryotic translation initiation factor 3 subunit A	29.0509	28.8912	28.6208	28.9501	27.4544	27.429	27.4278	27.7043	7.02e-06	0.000112576	1.37812	3.94855
Peroxiredoxin-4	24.6312	24.5739	24.9639	24.6209	22.0826	22.4757	23.1742	22.2423	7.08e-06	0.000112843	2.14809	3.94753
Eukaryotic translation initiation factor 3 subunit C	28.1691	28.1907	27.4985	28.0697	26.1139	26.0201	26.3471	26.4013	7.25e-06	0.000114941	1.7785	3.93953
Collagen triple helix repeat-containing protein 1;	23.3343	23.7548	22.8033	24.1242	20.9097	21.1925	20.9779	21.2372	7.87e-06	0.000122479	2.4991	3.91194
60 kDa heat shock protein, mitochondrial	28.9347	29.4766	29.0186	29.3942	27.7478	27.6759	27.7157	27.3743	8.31e-06	0.000127931	1.58896	3.89302
Transketolase	29.7642	29.9373	28.6153	29.2307	27.0934	26.835	26.9283	26.8412	8.47e-06	0.000129003	2.54491	3.8894
Lysyl oxidase homolog 4	22.2141	21.8686	21.9252	21.5499	20.2616	20.3509	20.2838	20.5692	9.22e-06	0.000137164	1.53691	3.86276
Laminin subunit beta-2	28.951	29.2265	28.9104	28.5944	27.4565	27.5443	27.4601	27.1694	9.73e-06	0.000142464	1.52348	3.84629
Transforming growth factor beta-2	25.8581	26.2932	25.1817	25.9065	23.8346	23.593	23.9042	23.8358	9.79e-06	0.000142464	2.06578	3.84629
Transitional endoplasmic reticulum ATPase	32.1564	32.7996	32.0345	32.5552	30.7753	30.7657	30.7159	30.503	1.01e-05	0.000145187	1.7251	3.83807
Kinetochore-associated protein 1	24.0468	24.0912	23.4641	23.8827	22.4024	22.2068	21.7849	22.1902	1.01e-05	0.000145187	1.72845	3.83807
Procollagen-lysine,2-oxoglutarate 5-dioxygenase 1	28.3174	28.661	28.2093	28.1818	26.991	27.0737	27.1013	26.9051	1.09e-05	0.000154399	1.33567	3.81136
Dipeptidyl peptidase 9	22.0987	21.7365	21.831	21.8328	20.2616	20.71	20.5985	20.2642	1.12e-05	0.000157329	1.4088	3.80319
Latent-transforming growth factor beta-binding protein 1	27.0962	27.2996	27.4569	27.4156	26.0156	26.2405	26.0915	25.9463	1.17e-05	0.000162248	1.24607	3.78982
Protocadherin Fat 1	24.8652	25.3951	24.6394	24.3292	22.3973	21.9334	22.7483	22.7919	1.18e-05	0.00016271	2.35442	3.78859
Laminin subunit beta-1	30.8801	31.2083	30.9476	30.6636	29.6077	29.6964	29.6496	29.5894	1.22e-05	0.000165712	1.30171	3.78065
Insulin-degrading enzyme	23.3352	23.5108	23.132	23.5781	22.1757	21.9541	22.1998	21.9301	1.22e-05	0.000165712	1.32897	3.78065
Adenylosuccinate lyase	25.4621	25.4127	25.557	25.3152	24.325	23.9706	23.5967	23.8698	1.25e-05	0.000168674	1.47506	3.77295
Filamin-A	32.376	32.4203	32.1589	32.5109	31.1764	31.2695	31.207	31.257	1.28e-05	0.000170064	1.14423	3.76939
Stromelysin-3	22.8567	23.5855	22.6806	23.6434	20.9907	21.3091	21.2045	20.9774	1.27e-05	0.000170064	2.12644	3.76939
Golgin subfamily A member 3	22.9234	23.3048	22.5949	23.4821	21.4169	21.2464	21.2003	21.435	1.3e-05	0.000172189	1.7879	3.76399
Proteasome subunit beta type-2	31.4701	31.7617	31.45	31.3388	30.2655	30.3019	30.2058	30.4032	1.33e-05	0.000174976	1.21795	3.75702
Transcription intermediary factor 1-beta	27.8723	27.9411	27.8771	28.3067	26.7256	26.2067	26.5696	26.6561	1.38e-05	0.000175891	1.45815	3.75476
Extracellular matrix protein 1	25.0095	24.447	24.5639	24.5755	23.3071	22.8162	22.7181	23.1921	1.36e-05	0.000175891	1.63611	3.75476
Alpha-mannosidase 2C1	23.0254	22.7383	22.9577	23.7734	21.4409	20.7473	20.7238	20.7705	1.35e-05	0.000175891	2.22583	3.75476
C-type mannose receptor 2	27.7114	28.4453	27.3928	27.0227	25.1824	25.3797	25.3457	25.3472	1.38e-05	0.000175891	2.42611	3.75476
Hemicentin-1	25.931	25.2037	24.4225	24.1368	21.6211	22.0891	21.994	21.4737	1.38e-05	0.000175891	3.28021	3.75476
Calsyntenin-1	27.3853	27.1361	25.7603	25.4388	23.0194	22.9976	22.7768	22.8031	1.37e-05	0.000175891	3.75987	3.75476
Glucosamine-6-phosphate isomerase 2	22.0796	22.1221	22.4183	22.3681	20.2616	20.3509	20.7953	20.9732	1.39e-05	0.000176065	1.62866	3.75433
Actin, cytoplasmic 2	29.1592	29.1658	29.1635	29.5617	27.7209	27.8162	27.7097	28.1657	1.42e-05	0.000178065	1.40785	3.74942
Clathrin light chain B	24.5937	25.2545	24.7748	24.8185	23.15	22.6804	23.1693	23.4353	1.42e-05	0.000178065	1.7481	3.74942
Splicing factor 3A subunit 1	27.0281	27.0161	28.0295	27.0645	25.335	24.9537	25.3767	25.1977	1.48e-05	0.000182991	2.13059	3.73757
Eukaryotic translation initiation factor 3 subunit L	27.4676	27.5752	27.2346	27.8922	26.0951	26.1609	26.1958	26.24	1.51e-05	0.000185098	1.38806	3.7326
Basement membrane-specific heparan sulfate proteoglycan core protein	33.4268	34.0476	33.9075	33.6426	32.366	32.4455	32.3791	32.1547	1.57e-05	0.000192419	1.43537	3.71575
Apolipoprotein E	24.9798	24.6668	24.466	24.1586	23.0562	23.0116	22.8507	23.1	1.62e-05	0.000197062	1.59104	3.7054
Pre-mRNA-splicing regulator WTAP	22.172	22.1905	22.1398	22.101	21.0852	21.0544	20.7913	20.5712	1.65e-05	0.000199357	1.26082	3.70037
FACT complex subunit SSRP1	24.5389	24.198	24.1572	24.8954	22.6979	22.8296	22.9121	23.0223	1.65e-05	0.000199357	1.60874	3.70037
Exostosin-1	22.094	22.2698	22.3494	22.3174	21.1089	21.0448	20.9862	21.3151	1.73e-05	0.00020563	1.14176	3.68691
Cullin-4B	22.8913	23.1175	23.5995	23.3917	21.1363	21.5665	21.5865	20.6935	1.74e-05	0.000205744	1.98494	3.68667
GDP-L-fucose synthase	24.2898	24.4165	24.4311	24.1654	23.143	23.3716	23.2063	23.1021	1.78e-05	0.000208203	1.12022	3.68151
Protocadherin Fat 4	24.2704	24.5277	23.9244	23.8114	22.3505	22.0085	21.8663	21.0833	1.79e-05	0.000208802	2.26548	3.68027
Eukaryotic translation elongation factor 1 epsilon-1	25.7724	25.8554	25.6776	26.1949	24.3574	24.6086	24.1142	24.6132	1.84e-05	0.000211654	1.45096	3.67437
COP9 signalosome complex subunit 2	26.9109	26.3463	26.107	26.6907	25.1293	24.6881	24.8587	24.7598	1.85e-05	0.000212154	1.67764	3.67335
Exostosin-like 2	23.4293	22.6575	22.5349	23.4343	20.2616	20.3509	21.2679	20.2642	1.88e-05	0.000214687	2.46931	3.66819
Equilibrative nucleoside transporter 2	21.4807	21.8874	22.0145	21.6637	20.2616	20.3509	20.6531	20.2642	1.9e-05	0.000214983	1.38435	3.6676
Dihydrolipoyllysine-residue succinyltransferase component of 2-oxoglutarate dehydrogenase complex, mitochondrial	25.2018	25.4957	25.6535	24.9657	23.9891	23.568	23.5648	23.9016	1.91e-05	0.000215403	1.58454	3.66675
Septin-11	26.0182	26.5386	25.939	26.2735	24.8646	24.9201	24.6401	24.864	1.95e-05	0.000217463	1.38573	3.66261
Ribosome-binding protein 1	25.1151	25.7751	25.2612	25.5361	23.774	23.6423	23.8934	24.175	1.95e-05	0.000217463	1.55952	3.66261
Glutamine-dependent NAD(+) synthetase	25.2019	25.2735	25.2768	25.5515	24.1841	24.0348	24.2043	24.3145	1.98e-05	0.000219444	1.14446	3.65868
Condensin complex subunit 2	21.2689	21.732	21.9145	21.775	20.2616	20.3509	20.3268	20.4257	2.13e-05	0.000230346	1.3495	3.63762
Lysosomal Pro-X carboxypeptidase	23.1059	23.567	23.2517	23.2565	21.2786	21.9294	21.9636	21.3087	2.13e-05	0.000230346	1.64856	3.63762
Methionine adenosyltransferase 2 subunit beta	23.1182	23.8302	23.5794	23.7224	22.1784	22.2306	22.1524	21.9928	2.21e-05	0.000236637	1.44552	3.62592
Laminin subunit alpha-2	29.5304	30.0638	29.668	29.3082	28.3327	28.1582	28.1615	27.8994	2.28e-05	0.00023907	1.52336	3.62147
Stanniocalcin-1	21.3363	22.1648	22.1818	22.2573	20.2616	20.3509	20.2838	20.2642	2.27e-05	0.00023907	1.73863	3.62147
3-hydroxyisobutyrate dehydrogenase, mitochondrial	24.3246	24.1524	23.5235	22.9324	21.2762	21.3046	21.5907	20.8203	2.27e-05	0.00023907	2.55821	3.62147
FACT complex subunit SPT16	25.5659	25.6607	25.2196	25.6829	24.3904	24.2988	24.3017	24.4263	2.33e-05	0.000244146	1.18838	3.61235
Splicing factor 3A subunit 3	26.9963	26.9328	26.3893	26.874	25.2884	25.0035	25.4078	25.5453	2.37e-05	0.000247306	1.49213	3.60677
Exportin-7	26.4127	26.4611	25.8986	26.5385	24.946	25.048	25.0609	24.9201	2.44e-05	0.000253232	1.35325	3.59648
Leucine-rich repeat flightless-interacting protein 1	23.0363	23.689	23.9513	23.658	21.8756	21.9435	21.624	22.1341	2.48e-05	0.000255721	1.71466	3.59223
Fibronectin	32.0927	32.687	32.5153	32.5951	31.1505	31.2786	31.2071	31.2142	2.49e-05	0.000255749	1.27625	3.59219
Glycine--tRNA ligase	27.7801	27.9672	27.4054	27.6706	26.5708	26.4748	26.5131	26.3028	2.58e-05	0.000261113	1.2512	3.58317
COP9 signalosome complex subunit 4	27.6261	27.7755	26.6301	27.2159	25.4354	25.5442	25.3651	25.2865	2.61e-05	0.000263099	1.96494	3.57988
Importin-9	25.4003	25.3143	25.0162	25.7928	23.8367	23.9183	24.056	23.5175	2.66e-05	0.000265895	1.5626	3.57529
Gephyrin	23.5294	24.0101	24.0424	25.1256	21.6127	21.8931	21.5452	22.0787	3.31e-05	0.000320704	2.50603	3.4939
Conserved oligomeric Golgi complex subunit 4	21.7547	22.1496	22.2436	22.03	20.7316	20.8709	20.8394	21.0424	3.34e-05	0.000323115	1.18043	3.49064
Sorbitol dehydrogenase	24.2635	24.51	24.3936	24.6903	23.1919	22.7589	22.7088	23.376	3.37e-05	0.000324614	1.43614	3.48863
Tetratricopeptide repeat protein 37	23.1105	23.0191	22.99	23.315	22.0421	22.1017	22.1903	22.0242	3.48e-05	0.000331416	1.02333	3.47963
Pre-mRNA-processing factor 6	21.2518	21.3989	21.6737	21.7405	20.2616	20.5033	20.2838	20.2642	3.48e-05	0.000331416	1.19795	3.47963
Eukaryotic translation initiation factor 3 subunit I	27.028	27.2548	26.9875	27.252	26.1799	26.1176	26.111	26.154	3.54e-05	0.000336018	0.994983	3.47364
Proteasome subunit alpha type-5	31.3424	31.7494	31.8367	31.2596	30.2414	30.2912	30.3607	30.2609	3.55e-05	0.000336237	1.27929	3.47335
Splicing factor 3B subunit 5	23.2787	22.8818	23.032	23.0889	21.5566	22.0311	21.9886	21.8918	3.72e-05	0.000347914	1.19882	3.45853
DNA-directed RNA polymerases I, II, and III subunit RPABC1	23.5408	23.6511	23.6739	24.0578	22.4763	22.4899	22.7483	22.3896	3.83e-05	0.000357452	1.21228	3.44678
Receptor expression-enhancing protein 5	23.18	23.2472	23.5796	23.1928	22.071	21.4916	21.7195	22.1967	3.88e-05	0.000359649	1.41312	3.44412
DNA-directed RNA polymerases I, II, and III subunit RPABC5	23.7426	23.4796	23.3988	23.459	21.8288	22.1133	22.5803	22.1037	3.94e-05	0.000363905	1.34368	3.43901
Collagen alpha-1(VI) chain	28.2686	28.2366	27.0815	27.5706	25.7282	25.8485	25.9289	25.3691	3.99e-05	0.000366848	2.13574	3.43551
Basal cell adhesion molecule	22.375	22.667	22.7303	22.1809	21.3049	21.0086	20.6107	21.1564	4.09e-05	0.000369835	1.46276	3.43199
Importin-5	28.0493	27.9077	27.3021	28.2036	26.4467	26.3746	26.4137	26.1931	4.1e-05	0.000369835	1.54308	3.43199
Metalloproteinase inhibitor 2	25.0564	25.387	24.0172	24.5703	21.8871	22.6293	22.8322	22.2342	4.09e-05	0.000369835	2.40593	3.43199
Sulfhydryl oxidase 1	26.7838	26.5862	26.3945	26.5642	25.6412	25.5213	25.4829	25.2395	4.14e-05	0.000370876	1.11034	3.43077
Catalase	21.8016	22.7171	21.8372	22.7167	20.2616	20.5801	20.2838	20.5414	4.14e-05	0.000370876	1.91287	3.43077
Small nuclear ribonucleoprotein Sm D3	26.7914	26.8395	26.7682	27.1005	25.5443	25.8093	25.8108	25.9405	4.19e-05	0.000373739	1.09794	3.42743
Eukaryotic translation initiation factor 3 subunit M	26.8983	26.5601	26.2477	26.5085	25.4324	25.3866	25.3343	25.1954	4.24e-05	0.000376073	1.23253	3.42473
Huntingtin	24.3015	24.1049	24.1898	24.9319	22.6503	22.8421	23.0853	22.898	4.29e-05	0.000377587	1.54399	3.42298
Structural maintenance of chromosomes protein 3	25.085	25.2255	25.1585	25.509	23.8793	23.6793	23.6884	24.3208	4.55e-05	0.000394637	1.33713	3.4038
Aspartate--tRNA ligase, cytoplasmic	28.3469	28.3792	28.0549	28.4838	27.1429	27.1287	27.0562	27.4405	4.82e-05	0.000409775	1.12493	3.38745
Adenosylhomocysteinase	28.3973	28.7467	28.3805	28.8655	27.28	27.4568	27.4114	27.5751	5e-05	0.000422168	1.17857	3.37451
Ubiquitin carboxyl-terminal hydrolase 7	26.0526	25.71	25.2555	25.9487	24.2083	24.411	23.6225	23.6494	5.17e-05	0.000434164	1.75871	3.36235
Filamin-C	29.2257	29.0854	29.0218	29.2552	28.1701	28.2905	28.2705	28.2043	5.32e-05	0.000443543	0.915584	3.35306
ADP-ribosylation factor-like protein 2	23.5216	23.6506	23.322	23.5947	22.6466	22.1788	22.0058	22.3515	5.38e-05	0.000445904	1.2121	3.35076
Aspartyl aminopeptidase	30.0415	30.45	30.367	29.7089	28.7326	28.9216	28.8451	28.509	5.46e-05	0.000450991	1.41034	3.34583
Tubulointerstitial nephritis antigen-like	29.3079	29.58	29.5243	29.1356	28.4345	28.3533	28.3282	28.1843	5.71e-05	0.00046521	1.06979	3.33235
Laminin subunit gamma-2	22.5801	23.1135	23.7096	23.8699	21.3604	21.5672	21.1516	21.3724	5.72e-05	0.00046521	2.03348	3.33235
Beta-hexosaminidase subunit alpha	24.1066	24.3352	23.7651	23.3905	22.4781	22.5386	22.3727	22.2946	5.87e-05	0.000473735	1.51832	3.32446
Heterogeneous nuclear ribonucleoprotein D0	27.1513	27.3523	26.8534	27.0812	25.9621	26.0127	25.8223	26.1996	5.91e-05	0.000475158	1.11498	3.32316
Isoleucine--tRNA ligase, mitochondrial	24.0587	23.9282	23.5901	24.5256	22.7642	22.4704	22.4779	22.146	6e-05	0.000478054	1.5842	3.32052
10 kDa heat shock protein, mitochondrial	27.7305	27.764	27.3084	27.7972	26.571	26.6005	26.6478	26.5286	6.06e-05	0.000479029	1.07538	3.31964
Proteasome subunit alpha type-4	31.5119	31.9686	31.9396	31.488	30.5947	30.6316	30.6597	30.5263	6.21e-05	0.000484468	1.14092	3.31473
RuvB-like 2	28.7169	28.7561	28.8773	29.1126	27.855	27.6831	27.7109	28.0046	6.29e-05	0.000488384	1.05501	3.31124
PHD finger-like domain-containing protein 5A	24.6162	24.2525	24.7638	25.0464	23.3276	23.4801	23.3749	23.4706	6.68e-05	0.000508646	1.28288	3.29358
Presequence protease, mitochondrial	25.093	24.871	24.4964	24.7734	23.3735	23.5909	23.6677	22.9395	6.69e-05	0.000508646	1.40483	3.29358
Multiple epidermal growth factor-like domains protein 8	22.0951	23.372	23.7873	22.152	20.2616	20.3509	20.2838	20.2642	6.66e-05	0.000508646	2.74842	3.29358
Cathepsin D	27.9903	28.1729	27.9804	27.8879	27.1329	27.1749	27.0709	26.9266	6.73e-05	0.000509355	0.932274	3.29298
72 kDa type IV collagenase	27.1904	27.552	26.3871	26.4316	25.018	24.9605	25.0354	24.3261	6.71e-05	0.000509355	2.1137	3.29298
Probable aminopeptidase NPEPL1	23.7066	24.0783	23.859	23.6632	22.5382	20.9343	20.8118	20.8793	6.91e-05	0.000516662	2.33598	3.28679
Complement C1s subcomponent	27.3143	28.2599	25.6357	25.4362	23.0572	22.5768	22.7172	22.4626	7.12e-05	0.000528438	4.40471	3.27701
Lysine--tRNA ligase	26.117	26.3102	25.5406	25.6263	24.6428	24.2465	24.5981	24.1632	7.19e-05	0.000531938	1.50696	3.27414
Proteasome subunit beta type-4	31.3194	31.573	31.777	31.2867	30.4864	30.4672	30.422	30.1897	7.39e-05	0.000540307	1.107	3.26736
PDZ and LIM domain protein 7	23.6227	23.9381	23.3114	23.7605	22.4635	22.4705	22.6178	22.1179	7.4e-05	0.000540307	1.24725	3.26736
Adenylosuccinate synthetase isozyme 2	23.9751	24.0418	24.288	24.7929	22.8286	22.1763	22.4228	22.9895	7.4e-05	0.000540307	1.67236	3.26736
Actin-related protein 2/3 complex subunit 4	26.0083	26.2938	25.703	26.3856	24.9689	24.9923	24.7784	24.8287	7.71e-05	0.000557931	1.22675	3.25342
Heat shock protein HSP 90-alpha	30.4608	30.7287	30.0424	29.9363	28.898	29.0949	28.9752	28.6932	7.84e-05	0.000564533	1.40505	3.24831
Proteasome subunit alpha type-6	31.5816	32.0652	32.2713	31.8247	30.8063	30.8556	30.6714	30.7374	7.89e-05	0.000566713	1.18927	3.24664
Aminoacyl tRNA synthase complex-interacting multifunctional protein 2	26.3977	26.9308	26.6492	27.0588	25.423	25.2136	25.3451	25.7795	8.08e-05	0.000575801	1.32537	3.23973
Clathrin heavy chain 1	31.6491	31.5111	31.3158	31.2453	30.4396	30.5103	30.4958	30.5026	8.28e-05	0.000583751	0.951869	3.23377
Structural maintenance of chromosomes flexible hinge domain-containing protein 1	24.0914	23.7827	23.394	23.443	22.2661	22.5007	22.5339	22.4591	8.33e-05	0.000585202	1.26231	3.23269
Glypican-1	29.3687	29.6783	29.3565	29.5099	28.5751	28.6121	28.6143	28.4057	8.74e-05	0.000606559	0.930039	3.21713
Rho-associated protein kinase 2	22.011	22.1637	21.7618	22.3959	20.967	21.0203	20.9898	21.0541	8.73e-05	0.000606559	1.09329	3.21713
Eukaryotic translation initiation factor 3 subunit D	26.6795	26.5718	26.293	26.9683	25.6385	25.2487	25.5083	25.3748	8.81e-05	0.000608033	1.19845	3.21607
Spectrin alpha chain, non-erythrocytic 1	29.0654	29.2016	28.7808	28.7581	27.9756	28.0029	27.9441	27.7387	8.86e-05	0.000608562	1.04485	3.2157
Small nuclear ribonucleoprotein-associated proteins B and B	26.7631	26.349	26.4275	26.7468	25.553	25.6979	25.3866	25.4988	8.96e-05	0.000613883	1.045	3.21191
Sorting nexin-8	22.8423	22.6316	22.3832	22.7249	21.7382	21.4033	21.6223	21.7098	9.27e-05	0.000631824	1.03093	3.1994
Small nuclear ribonucleoprotein Sm D2	26.3097	26.6318	26.4063	26.4046	25.4725	24.7876	25.1377	25.4595	9.67e-05	0.000655884	1.20248	3.18317
Eukaryotic translation initiation factor 3 subunit E	28.0264	27.5707	27.3758	28.0721	26.6091	26.1634	26.4561	26.5548	9.83e-05	0.000663057	1.3355	3.17845
Importin-11	22.1704	22.3036	22.3044	22.6248	21.5698	21.0949	20.9735	21.0984	0.000100702	0.000675891	1.15771	3.17012
NADH dehydrogenase [ubiquinone] flavoprotein 1, mitochondrial;	23.4034	24.4825	23.6174	24.0838	22.3694	22.3778	22.3021	22.4921	0.000105548	0.000697917	1.57107	3.1562
Proteasome subunit beta type-6	30.2443	30.8699	31.1472	30.4812	29.0605	29.483	29.3648	28.9562	0.00010703	0.000704242	1.49528	3.15228
mRNA cap guanine-N7 methyltransferase	24.6172	24.5086	24.6218	24.388	23.4707	23.5604	23.5279	23.848	0.000108167	0.000706858	0.927659	3.15067
Collagen alpha-1(XVI) chain	22.6595	22.4204	22.8828	21.7377	20.8411	20.9407	20.8797	20.9341	0.000108227	0.000706858	1.58478	3.15067
Xaa-Pro dipeptidase	24.8991	24.8379	23.8122	23.803	22.1166	22.5964	22.5463	22.5292	0.000108483	0.000706858	1.97437	3.15067
AP-1 complex subunit mu-1	24.972	25.0707	24.9297	25.1122	23.499	23.9298	23.5656	24.2416	0.000109011	0.000707835	1.18248	3.15007
Septin-7	27.355	27.3154	27.3477	27.3729	26.4108	26.6237	26.5947	26.3022	0.000110562	0.000713459	0.859018	3.14663
Lupus La protein	26.2418	25.726	25.3785	25.3954	24.2165	24.0772	24.5284	23.8299	0.000110496	0.000713459	1.54471	3.14663
U5 small nuclear ribonucleoprotein 200 kDa helicase	28.7641	28.5224	28.2598	28.7096	27.6455	27.5469	27.6153	27.3933	0.000112189	0.000718761	1.02362	3.14342
Protein NDNF	20.9589	21.2137	21.1157	21.1442	20.2616	20.3509	20.2838	20.2642	0.000113335	0.000724369	0.820501	3.14004
Proteasome subunit beta type-5	30.7477	31.3327	31.4723	30.8597	29.8384	30.0075	29.8835	29.7144	0.000114446	0.000727999	1.27063	3.13787
Ribonuclease P protein subunit p20	22.3115	22.6056	22.3893	22.1978	21.5514	21.5293	21.3875	21.4081	0.000117493	0.000743844	0.912992	3.12852
NSFL1 cofactor p47	22.9191	23.3968	23.4603	24.0242	21.9806	21.5366	21.9604	21.0499	0.00011785	0.000744345	1.82461	3.12823
Casein kinase II subunit beta	26.1308	26.4908	26.2186	26.4638	24.8863	24.1039	24.7844	25.2838	0.000119299	0.000751722	1.51045	3.12394
Ataxin-10	22.8992	23.092	22.8209	22.8526	22.0533	21.2091	21.6788	21.1157	0.000121054	0.000759209	1.35556	3.11964
L-aminoadipate-semialdehyde dehydrogenase-phosphopantetheinyl transferase	20.9186	21.4354	21.3555	21.3949	20.2616	20.3509	20.2838	20.2642	0.000121921	0.000762862	0.999742	3.11755
Filamin-B	27.0113	26.7218	26.6076	26.9706	25.8743	25.9458	25.8258	25.9845	0.000128442	0.000794381	0.928685	3.09997
Exosome complex component RRP41	22.7872	23.2546	22.9053	22.7686	20.9763	20.9661	21.0185	22.0535	0.000130161	0.000801313	1.6067	3.0962
Probable ATP-dependent RNA helicase DDX46	23.5862	24.6426	24.7833	24.9509	22.5945	21.9798	22.5202	22.8665	0.000133147	0.000817816	2.05233	3.08734
Splicing factor 3B subunit 2	26.6571	26.5163	26.0075	26.9282	25.2309	25.0596	25.2239	25.4122	0.000135324	0.000829286	1.32738	3.0813
Cell division cycle protein 16 homolog	22.3622	22.5732	22.1311	22.5401	21.4766	21.4363	21.4079	21.581	0.00013711	0.000834504	0.935157	3.07857
Nuclear autoantigenic sperm protein	21.9758	23.0258	22.7201	23.3585	21.0503	20.848	21.0366	21.218	0.000137876	0.000835368	1.81002	3.07812
Procollagen-lysine,2-oxoglutarate 5-dioxygenase 3	24.6	24.6853	23.4826	23.5448	22.3005	21.0733	21.9113	21.9462	0.000137739	0.000835368	2.31408	3.07812
Probable ATP-dependent RNA helicase DHX40	21.5864	21.8499	21.7988	21.795	20.7084	21.0132	20.9671	20.8651	0.000139544	0.000841666	0.867859	3.07486
Proteasome maturation protein	22.1569	22.3299	22.2972	22.2332	21.2956	21.6209	21.182	21.1418	0.000141233	0.000849935	0.932992	3.07061
Heat shock 70 kDa protein 4	28.5985	28.7227	28.003	28.0351	27.1187	26.8187	27.0216	27.2376	0.000141913	0.000852113	1.31886	3.0695
Heterogeneous nuclear ribonucleoprotein M	24.1684	24.5578	24.6632	24.843	23.432	23.5545	23.5101	23.5589	0.000146106	0.00087241	1.06372	3.05928
F-box-like/WD repeat-containing protein TBL1XR1	22.2001	22.3257	21.9899	22.5178	21.1086	21.4162	21.1979	21.3495	0.000148925	0.000886269	0.997925	3.05243
Cathepsin F	25.823	26.1844	26.2518	26.3379	24.808	24.3492	25.147	25.0723	0.00015067	0.000892684	1.28591	3.0493
Gamma-glutamyl hydrolase	23.2244	23.758	23.3495	24.2835	22.0789	22.375	22.1483	22.2301	0.000156105	0.000920812	1.50312	3.03583
Aldehyde dehydrogenase X, mitochondrial	23.5106	24.44	23.7975	24.4586	22.6655	22.7166	22.5026	22.67	0.000163119	0.000951708	1.46752	3.0215
SWI/SNF-related matrix-associated actin-dependent regulator of chromatin subfamily E member 1	23.1936	23.4598	23.3714	23.6484	22.4167	22.5044	22.4825	22.6641	0.00016771	0.000976363	0.907788	3.01039
Cell cycle and apoptosis regulator protein 2	25.4702	25.2916	25.3271	25.1975	24.6057	24.431	24.5858	24.4252	0.000170648	0.000990891	0.810577	3.00397
Prolyl 3-hydroxylase 1	24.3691	24.7994	24.1552	23.5537	22.8128	22.5495	22.7425	22.7434	0.000170945	0.000990891	1.57137	3.00397
Tissue factor pathway inhibitor	26.2862	26.6709	26.151	26.392	25.467	25.4497	25.4244	25.5224	0.000174157	0.0010057	0.921575	2.99753
Heat shock protein beta-1	27.9021	28.3399	28.612	28.4922	26.8012	27.1183	27.0648	27.428	0.000174251	0.0010057	1.24004	2.99753
Serine hydroxymethyltransferase, cytosolic	21.1613	21.3904	20.9547	21.5545	20.2616	20.3509	20.2838	20.2642	0.000175022	0.00100798	0.992396	2.99655
Proteasome subunit beta type-1	31.6495	31.9464	32.0739	31.4914	30.7558	30.9227	30.7359	30.768	0.000182579	0.00102712	1.01116	2.98838
Serine/threonine-protein phosphatase 2A 65 kDa regulatory subunit A alpha isoform	27.0105	26.7159	26.7189	26.9899	25.6507	25.6088	25.6278	26.2033	0.000181523	0.00102712	1.07025	2.98838
Proteasome subunit alpha type-7-like	31.6816	32.0472	32.1566	31.6789	30.9175	31.0248	30.7982	30.5458	0.000181628	0.00102712	1.07473	2.98838
Signal recognition particle subunit SRP68	25.5259	25.2544	25.3074	25.9524	24.5552	24.149	24.2577	23.7776	0.000182948	0.00102712	1.32606	2.98838
Cullin-associated NEDD8-dissociated protein 1	27.0563	26.4868	26.1952	26.4969	25.5375	25.14	25.3659	24.9313	0.000182416	0.00102712	1.33211	2.98838
Phenylalanine--tRNA ligase alpha subunit	25.7473	25.9028	25.766	26.1068	24.7573	24.5448	24.8812	25.1693	0.000186208	0.00104323	1.03202	2.98162
Eukaryotic translation initiation factor 3 subunit F	27.4009	27.4005	27.0377	27.6471	26.4317	26.4424	25.9173	25.9403	0.000186822	0.00104449	1.18237	2.9811
Ketosamine-3-kinase	24.7847	24.6235	24.2456	24.0903	23.1964	23.054	23.3263	23.503	0.00018736	0.00104531	1.18349	2.98075
Adenylyl cyclase-associated protein 2	23.707	23.0457	23.2989	23.5544	21.8978	21.504	21.6799	20.2642	0.000190776	0.00106216	1.96794	2.97381
ATP-binding cassette sub-family E member 1	27.7419	27.4923	28.0118	27.9986	26.7933	26.9395	26.786	26.9177	0.000192048	0.00106261	0.965686	2.97363
Galactocerebrosidase	22.4846	22.9989	22.1411	23.7921	21.0683	21.0223	20.2838	20.2642	0.000191827	0.00106261	2.2827	2.97363
AP-2 complex subunit mu	26.695	26.4805	26.5531	27.0387	25.611	25.7747	25.7662	25.7933	0.000193243	0.00106483	0.970262	2.97272
Collagen alpha-2(I) chain	21.5138	21.6976	21.8179	22.1459	20.5962	20.9636	20.2838	20.6121	0.000193188	0.00106483	1.17848	2.97272
Uncharacterized protein KIAA1467	21.4372	22.1253	22.4146	21.3753	20.2616	20.3509	20.5503	20.2642	0.000194574	0.00106776	1.54493	2.97153
Eukaryotic translation initiation factor 3 subunit K	26.0953	25.8831	25.0078	25.6051	24.518	24.057	24.0736	23.8341	0.000194525	0.00106776	1.55934	2.97153
Coiled-coil domain-containing protein 80	22.6725	22.8704	22.2875	22.2558	21.4573	21.3646	21.4742	21.6016	0.000195424	0.00107024	1.06818	2.97052
Macrophage colony-stimulating factor 1	27.5829	27.9919	26.8224	25.7579	24.6598	24.4406	24.5758	23.8224	0.000201886	0.00109665	2.8519	2.95993
NEDD8-activating enzyme E1 regulatory subunit	22.0938	21.8415	21.8506	20.9669	20.2616	20.3509	20.2838	20.2642	0.000205602	0.00111233	1.45505	2.95377
RNA polymerase-associated protein LEO1	21.2909	21.0478	21.1042	21.2879	20.3966	20.4585	20.3962	20.4106	0.000207108	0.00111373	0.771055	2.95322
Dihydropyrimidinase-related protein 3	26.5468	26.4734	26.0492	26.5159	25.4662	25.2138	25.5052	25.5265	0.000206581	0.00111373	0.976556	2.95322
Host cell factor 1	23.1659	23.5141	23.664	24.461	21.9813	22.2529	22.1597	22.2581	0.00020696	0.00111373	1.6167	2.95322
S-adenosylmethionine synthase isoform type-2	24.9075	24.8949	24.6863	24.6815	23.5985	22.9327	23.7316	23.867	0.000213668	0.0011444	1.22304	2.94142
Delta(3,5)-Delta(2,4)-dienoyl-CoA isomerase, mitochondrial	23.3088	23.8804	23.7468	22.8948	21.4975	21.8041	20.2838	21.7051	0.00021638	0.00115431	2.07565	2.93768
COP9 signalosome complex subunit 5	26.3032	26.0086	25.0919	25.5196	24.246	23.5152	23.6349	24.3596	0.000217785	0.0011595	1.8175	2.93573
Retinoid-inducible serine carboxypeptidase	22.6512	23.2085	23.3	23.3067	21.9105	21.9214	21.8978	22.2714	0.00021951	0.00116636	1.13125	2.93317
Protein MON2 homolog	21.9275	21.9255	22.2748	22.259	20.8397	21.133	20.2838	21.0915	0.000225457	0.00118853	1.23271	2.92499
Microfibrillar-associated protein 2	24.5885	24.9174	25.932	24.5367	22.2878	23.1644	23.0208	23.355	0.000229285	0.00120634	2.10536	2.91853
Dihydropyrimidinase-related protein 2	26.6345	26.4118	26.4448	26.8088	25.7987	25.5271	25.7465	25.7543	0.000233794	0.00122047	0.873489	2.91347
3-mercaptopyruvate sulfurtransferase	24.7108	25.1695	24.6335	24.3839	23.3284	23.7557	23.6774	23.1455	0.000239705	0.0012447	1.25509	2.90493
Cullin-1	24.7711	23.9797	24.1869	24.0261	23.1172	22.855	22.9317	23.2783	0.000241898	0.001253	1.2227	2.90205
Collagen alpha-1(IV) chain	22.9432	23.2045	23.3677	22.4344	21.6016	21.8116	21.6359	21.9298	0.000244823	0.00126084	1.27753	2.89934
Exportin-T	24.0462	23.2861	23.2274	24.1526	22.4102	22.2385	22.4206	22.1418	0.000261479	0.00132371	1.43193	2.87821
Nucleosome assembly protein 1-like 1	28.2097	27.8018	27.4877	27.6155	26.1499	26.1733	26.3236	26.9913	0.000264205	0.00133498	1.35208	2.87452
Protein SET	27.0001	27.1596	25.8713	25.3868	23.2999	23.735	23.8988	24.5755	0.000264722	0.00133508	2.5843	2.87449
Treacle protein	21.6044	21.8133	23.4192	22.8441	20.2616	20.3509	20.2838	20.2642	0.000267308	0.00134558	2.32017	2.87109
Actin-related protein 2/3 complex subunit 3	26.159	26.4678	26.2732	26.227	25.461	25.4217	25.5386	25.6193	0.000269485	0.00135147	0.774257	2.8692
Protein phosphatase 1G	22.3227	22.0658	21.9292	22.3926	20.2616	20.3509	20.8308	21.3788	0.000271032	0.00135668	1.41287	2.86752
Laminin subunit alpha-4	28.7477	28.7298	28.7297	28.4352	27.7805	27.8325	27.7564	27.2204	0.000275924	0.00137859	0.998908	2.86056
Elongation factor 1-gamma	28.0874	28.2048	28.0461	28.2866	27.2822	27.449	27.1743	27.5087	0.0002816	0.00140172	0.799807	2.85334
Propionyl-CoA carboxylase alpha chain, mitochondrial	21.641	22.0245	22.1359	20.9669	20.2616	20.3509	20.2838	20.2642	0.000287729	0.00142429	1.46825	2.8464
Proteasome subunit alpha type-1	31.649	32.206	32.1992	31.6942	30.919	31.0658	30.922	30.7937	0.000289229	0.00142907	1.03313	2.84495
Putative phospholipase B-like 2	21.1644	21.5723	21.7541	21.3628	20.5265	20.3509	20.5527	20.6595	0.000293102	0.00144288	0.953669	2.84077
Zinc transporter ZIP1	22.2382	22.8551	22.9062	22.9039	21.5384	21.6416	21.6207	21.8718	0.000301618	0.00147666	1.07781	2.83072
COP9 signalosome complex subunit 7b	25.5498	25.4304	24.1771	25.1477	23.5863	23.6376	23.2133	23.008	0.000324124	0.00156963	1.78034	2.8042
Exosome complex component MTR3	23.2122	23.6201	23.3801	23.0135	22.2058	21.9718	22.4046	22.509	0.000329746	0.00158539	1.03661	2.79986
Pre-mRNA-processing-splicing factor 8	28.5098	28.4271	27.9429	28.3584	27.4504	27.3689	27.5094	27.1677	0.00033481	0.00160397	0.945487	2.7948
Kinectin	25.1807	24.7988	24.3505	24.8887	23.9601	23.6085	23.6966	23.4781	0.000341367	0.00162377	1.13768	2.78948
Early endosome antigen 1	22.8934	23.0445	23.0235	22.8946	22.3594	22.2833	22.225	22.0886	0.000349605	0.00165122	0.723277	2.7822
Cleavage and polyadenylation specificity factor subunit 1	23.6193	23.716	23.3662	23.8613	22.939	22.6869	22.7771	22.8277	0.000367424	0.00171721	0.841209	2.76518
Coatomer subunit gamma-2	22.1786	22.3247	22.0028	22.4295	21.1552	20.904	21.41	21.5206	0.00037088	0.00173034	0.975978	2.76187
Importin-4	24.9807	25.0346	24.2902	25.198	23.7483	23.8583	23.6878	23.3356	0.000372833	0.0017362	1.2441	2.7604
U1 small nuclear ribonucleoprotein 70 kDa	25.526	25.6433	25.6771	25.9549	24.617	24.7662	24.9567	25.0092	0.000375893	0.00174461	0.863519	2.7583
Monocarboxylate transporter 2	22.2829	22.0239	22.3872	21.914	21.1998	21.397	21.3613	21.3135	0.000377607	0.00174954	0.844784	2.75708
Inosine-5-monophosphate dehydrogenase 2	27.4686	27.1119	27.203	27.2507	26.4085	26.3738	26.6145	26.5542	0.000384261	0.00177729	0.773418	2.75024
Zinc finger RNA-binding protein	22.022	22.5928	22.4725	22.7008	21.1728	21.2884	21.6403	21.5222	0.000385831	0.00178148	1.05123	2.74922
Inorganic pyrophosphatase 2, mitochondrial	22.7914	23.2532	22.8966	23.3354	22.0592	22.1381	22.2053	22.2812	0.00039068	0.00180076	0.914137	2.74454
High mobility group nucleosome-binding domain-containing protein 3	21.0747	21.1734	20.9547	20.9669	20.3218	20.3909	20.3618	20.3596	0.000391547	0.00180166	0.686417	2.74433
Chondroitin sulfate synthase 2	21.9689	22.3972	22.2347	22.5098	21.2555	21.0653	21.197	21.6336	0.000392346	0.00180223	0.987783	2.74419
Lipopolysaccharide-responsive and beige-like anchor protein	21.6022	22.4079	22.4214	22.6485	21.0682	21.2323	20.8486	20.7812	0.000400874	0.00183511	1.32594	2.73634
Sorting nexin-1	23.2027	23.5076	23.3533	23.3726	22.5348	22.8106	22.3736	22.4899	0.000408795	0.001865	0.80176	2.72932
N-acylneuraminate cytidylyltransferase	21.9764	22.0909	22.1095	22.266	21.2147	21.1908	20.2838	20.2642	0.000411966	0.00187627	1.30251	2.7267
40S ribosomal protein S18	29.0559	29.1938	29.3051	29.2575	28.5496	28.4116	28.5779	28.4805	0.000419404	0.00190195	0.699785	2.7208
Nucleolin	28.7388	28.6382	27.9003	28.3034	27.0896	27.276	27.3554	27.4493	0.000419736	0.00190195	1.13239	2.7208
Centromere/kinetochore protein zw10 homolog	22.4912	22.5211	22.4793	22.8425	21.4053	20.3509	20.9137	21.6903	0.000421649	0.00190739	1.41609	2.71956
BTB/POZ domain-containing protein KCTD12	21.828	22.4726	21.709	21.861	20.9818	20.7307	20.7809	21.1285	0.000436838	0.00196284	1.08589	2.70712
Histone deacetylase 2	26.1417	25.9369	25.941	25.9952	25.3097	25.3131	25.4165	25.2476	0.000441847	0.0019754	0.683132	2.70434
Tenascin	27.9449	28.6906	28.3401	28.0599	27.3283	27.3591	27.2471	26.9935	0.000449214	0.00200367	1.04933	2.69817
Translation initiation factor eIF-2B subunit epsilon	23.318	23.0162	23.1545	23.1063	22.5893	22.3064	22.2865	22.4114	0.00045207	0.00201103	0.749433	2.69658
Zinc finger CCCH-type antiviral protein 1-like	23.0843	22.3395	22.3741	22.3787	21.2316	21.3849	21.6843	21.5145	0.000455157	0.00201777	1.11718	2.69513
Plectin	27.5321	27.4167	27.0444	27.3608	26.481	26.6553	26.4491	26.5664	0.000458396	0.00201905	0.809283	2.69485
Bifunctional protein NCOAT	22.1745	22.6666	22.6923	23.055	21.5452	21.8074	21.5499	21.452	0.000464949	0.00203786	1.08538	2.69083
Aminoacyl tRNA synthase complex-interacting multifunctional protein 1	26.0635	25.8356	25.5237	25.2252	24.2246	23.998	24.3511	24.8796	0.000464221	0.00203786	1.29508	2.69083
BCL2/adenovirus E1B 19 kDa protein-interacting protein 3	21.2822	21.6626	21.9436	21.6142	20.6129	20.7229	20.8848	20.7097	0.000469522	0.00205119	0.908626	2.68799
3-ketoacyl-CoA thiolase, mitochondrial	23.0442	23.6605	22.4528	24.4059	21.1482	20.718	21.8249	20.2642	0.000471993	0.00205863	2.46673	2.68642
Neutral alpha-glucosidase AB	30.2814	30.6494	30.316	30.0154	29.5907	29.392	29.4264	29.1605	0.000480353	0.0020849	0.932789	2.68091
Cytoplasmic dynein 1 light intermediate chain 1	25.7578	25.0714	25.2772	25.6739	24.4002	24.2847	24.3082	24.6971	0.000493752	0.00211922	1.03992	2.67382
Collagen alpha-2(IV) chain	24.842	25.4369	25.2958	25.0149	23.7942	23.7598	23.7317	24.5361	0.000493798	0.00211922	1.16822	2.67382
Coatomer subunit beta	25.8158	25.7967	25.8191	26.1383	24.9107	25.0422	25.1809	25.2735	0.000501832	0.00214692	0.791405	2.66818
Uridine phosphorylase 1	25.7642	26.3568	25.8514	26.1358	24.4542	24.3486	24.5015	22.7395	0.000503492	0.00215048	1.88399	2.66746
Ankyrin repeat and sterile alpha motif domain-containing protein 1B	22.5995	22.8618	22.5377	20.9669	20.2616	20.3509	20.2838	20.2642	0.000509941	0.0021711	2.10798	2.66332
Ubiquitin thioesterase OTUB1	23.9135	24.2764	23.8309	24.3571	23.3973	23.2326	23.1033	23.0006	0.000511313	0.00217349	0.920965	2.66284
POTE ankyrin domain family member E	22.5961	23.5895	23.2598	22.9027	20.2616	20.3509	20.2838	22.1945	0.000519421	0.00220096	2.08734	2.65739
Histone acetyltransferase type B catalytic subunit	24.938	24.8311	24.814	25.1626	24.0785	23.9214	23.6335	22.9307	0.000522908	0.00221224	1.24057	2.65517
Nucleoside diphosphate kinase B	26.9555	27.1539	26.2542	26.7056	25.6273	25.6618	25.6482	24.8924	0.000525673	0.00222043	1.31374	2.65356
Adenylyl cyclase-associated protein 1	28.3884	28.0086	27.5778	28.4931	27.0285	26.8776	26.8948	27.1933	0.000545506	0.00229335	1.15565	2.63953
Beta-galactosidase	24.2157	24.2795	23.6045	23.7219	22.7594	22.892	23.0248	23.1197	0.000547816	0.00229586	1.0301	2.63906
Dynactin subunit 1	26.141	26.1099	25.6346	25.9128	25.1926	25.0675	25.1003	25.2308	0.000556048	0.00232671	0.813907	2.63326
Protein VAC14 homolog	23.7088	23.5376	23.3935	23.4934	22.8362	22.7795	22.9667	22.7404	0.000557459	0.00232898	0.704644	2.63283
ADAMTS-like protein 1	25.2045	25.2321	25.6029	25.3233	24.6359	24.466	24.5986	24.6761	0.000560221	0.00233224	0.753318	2.63223
116 kDa U5 small nuclear ribonucleoprotein component	27.4349	27.5425	27.0336	27.3088	26.5736	26.6332	26.4409	26.5309	0.000560853	0.00233224	0.795809	2.63223
Amyloid beta A4 protein	27.6389	28.3439	26.6426	26.1378	25.1878	25.1266	24.8318	24.6615	0.000572139	0.00237549	2.4722	2.62425
Elongator complex protein 1	25.0764	24.58	24.0746	24.7025	23.2831	22.8939	23.3671	23.7346	0.000575008	0.00238002	1.30131	2.62342
Sushi repeat-containing protein SRPX	25.7227	26.0196	26.201	25.9785	25.1097	25.0533	25.2756	25.3344	0.000578892	0.00238871	0.79259	2.62184
Heterogeneous nuclear ribonucleoprotein L-like	20.7364	21.21	21.3741	21.4106	20.2616	20.3509	20.2838	20.2642	0.000594935	0.00245113	0.915742	2.61063
Putative heat shock protein HSP 90-beta 4	23.3127	23.2439	23.6583	23.4475	22.4475	22.6	22.8584	22.3644	0.000596787	0.00245498	0.844338	2.60995
Staphylococcal nuclease domain-containing protein 1	25.8553	25.9939	25.858	25.9662	25.2596	25.3672	25.212	25.2881	0.00060261	0.00247514	0.636876	2.6064
Dynactin subunit 2	26.2619	25.9098	25.253	26.159	24.7757	24.8396	24.5925	24.7906	0.000609097	0.00249795	1.19258	2.60242
Unconventional myosin-XVIIIa	24.5459	24.5039	24.6595	24.8434	23.907	24.0144	23.9267	23.6055	0.000617323	0.00251711	0.772889	2.5991
RNA 3-terminal phosphate cyclase-like protein	22.187	22.9603	22.4392	22.9395	21.3063	21.4188	21.3271	21.8956	0.000653281	0.00264672	1.16057	2.57729
E3 ubiquitin-protein ligase RBX1	21.898	23.2295	23.8593	23.9049	21.27	20.9617	21.1893	21.2826	0.000661388	0.00267553	2.23126	2.57259
Protein VPRBP	21.5934	22.0668	22.0119	22.4246	20.2616	20.3509	20.2838	21.3863	0.000669322	0.00269946	1.39728	2.56872
Dipeptidyl peptidase 2	21.9003	22.6814	21.7615	21.8973	21.0464	21.0639	20.8998	21.0021	0.000684537	0.00274256	1.10523	2.56184
DNA-directed RNA polymerase II subunit RPB2	23.976	23.7906	23.8077	23.7045	23.1667	23.0381	23.2987	22.9875	0.000693546	0.00276798	0.695236	2.55784
Elongator complex protein 2	21.4048	21.6909	21.8325	22.1403	20.8013	20.9275	20.8426	20.9856	0.000700229	0.0027905	0.9004	2.55432
Tetraspanin-2	20.9741	21.2182	21.4544	21.4764	20.2616	20.7331	20.2838	20.2642	0.000719495	0.00285031	0.894469	2.54511
Adenine phosphoribosyltransferase	26.5746	26.759	26.4861	26.8957	26.0554	26.0001	25.8713	25.9258	0.000728444	0.0028815	0.722834	2.54038
Small nuclear ribonucleoprotein F	25.5284	25.4322	25.0658	25.0654	24.1462	23.9683	24.1065	24.7379	0.000738431	0.0029124	1.01645	2.53575
Insulin-like growth factor-binding protein 7	23.7805	22.5587	22.6845	22.9365	21.7501	21.8095	21.5664	21.7125	0.000738139	0.0029124	1.36307	2.53575
C-1-tetrahydrofolate synthase, cytoplasmic	28.1515	28.2978	28.4221	28.416	27.7621	27.4958	27.5765	27.71	0.00074472	0.00292219	0.686068	2.53429
Nucleoside diphosphate kinase A	25.8137	25.4787	24.9994	25.321	24.2691	24.0475	24.1596	24.745	0.000742821	0.00292219	1.10195	2.53429
Ribonucleases P/MRP protein subunit POP1	25.1111	25.5629	25.2644	25.2283	24.5952	24.6136	24.4775	24.1239	0.000759122	0.00296778	0.836178	2.52757
Rho guanine nucleotide exchange factor 1	22.9548	22.6143	23.2465	23.0843	21.6235	21.5543	21.8957	22.3925	0.000762598	0.00297269	1.08723	2.52685
Prefoldin subunit 3	25.3182	25.1414	24.8066	25.7065	24.2052	24.1495	24.0663	24.4718	0.000766027	0.00297867	1.04844	2.52598
Cytosolic purine 5-nucleotidase	25.6959	25.179	24.2045	25.0316	23.8791	23.3053	23.6751	23.1743	0.000801966	0.00310064	1.58507	2.50855
Fumarylacetoacetase	24.154	24.1535	23.7665	23.367	22.8686	23.0357	22.8557	22.7764	0.000806674	0.00310831	1.00821	2.50748
Signal recognition particle 9 kDa protein	24.1186	24.206	23.7035	23.9633	22.8914	23.4908	23.0145	22.8901	0.000810424	0.00311827	0.916085	2.50609
BRISC complex subunit Abro1	21.2726	21.6333	22.0466	22.2087	20.7071	20.7109	20.737	20.8763	0.000836239	0.00320838	1.07562	2.49371
Conserved oligomeric Golgi complex subunit 3	21.0926	21.154	21.275	21.5277	20.4849	20.4928	20.5875	20.6511	0.00084953	0.00325006	0.716461	2.48811
L-lactate dehydrogenase A chain	30.3034	30.111	29.5657	29.5913	28.8413	29.0324	28.9952	28.4912	0.000879297	0.00334958	1.07358	2.47501
tRNA	21.9823	22.9799	22.8103	22.5717	21.5636	20.3509	20.2838	21.3901	0.000885627	0.00336891	1.61972	2.47251
Large proline-rich protein BAG6	25.4182	25.6136	25.9139	26.0496	24.8236	24.9877	24.8744	25.0166	0.000890838	0.00338392	0.84214	2.47058
Exocyst complex component 6B	21.5932	22.1847	21.8525	21.9105	21.0116	21.1974	21.2057	21.0395	0.000894748	0.00339396	0.784285	2.46929
Cytosol aminopeptidase	26.9603	27.3234	26.753	26.6076	26.0225	26.1291	26.0127	26.1022	0.000902211	0.00341743	0.869336	2.4663
Glycogen phosphorylase, liver form	24.705	24.4273	23.8129	22.9722	22.3007	22.2579	22.4719	21.4223	0.000905855	0.00342638	1.95399	2.46516
Histidine--tRNA ligase, cytoplasmic	22.7931	23.0241	22.9763	22.0353	21.6489	21.2689	21.2908	21.8285	0.000913264	0.00344954	1.22767	2.46224
ATP synthase subunit alpha, mitochondrial	23.3613	22.6352	24.0045	22.9755	22.108	21.7104	21.7613	22.0252	0.000927294	0.0034976	1.42534	2.45623
S-phase kinase-associated protein 1	23.77	23.9346	23.8526	25.0067	22.2345	22.6008	23.1323	22.7273	0.000935703	0.0035127	1.52951	2.45436
Mitotic checkpoint protein BUB3	26.9506	27.2767	27.1944	27.0546	26.3005	26.4227	26.4102	26.6139	0.000942799	0.00352628	0.683203	2.45268
40S ribosomal protein S10	23.6353	23.9392	24.4826	24.4584	22.9997	23.0621	23.0548	23.3088	0.000960542	0.00358264	1.06061	2.4458
Zinc finger protein 480;	22.4475	22.2622	22.5897	22.7293	21.1794	22.0525	21.355	21.361	0.000963942	0.00359032	0.988961	2.44487
Stress-70 protein, mitochondrial	27.2317	27.3698	27.1877	27.3724	26.7737	26.5508	26.6391	26.7163	0.000983935	0.00364451	0.620346	2.43836
Splicing factor 3B subunit 1	28.408	28.0979	27.5602	28.1434	27.2636	27.18	27.1276	26.9291	0.00103339	0.00379617	0.953411	2.42065
Putative pre-mRNA-splicing factor ATP-dependent RNA helicase DHX15	27.4252	27.6695	27.27	27.7688	26.7111	26.43	26.7471	26.9566	0.0010533	0.00386403	0.823453	2.41296
GTP-binding nuclear protein Ran	29.3555	30.1665	29.8929	29.8449	28.8286	29.0293	28.9586	28.9608	0.00105951	0.0038815	0.897282	2.411
Spermine synthase	25.1903	24.8043	24.8874	25.204	24.4881	24.0399	24.0183	24.3076	0.00106992	0.00389554	0.805581	2.40943
Plasma protease C1 inhibitor	23.3394	24.3701	22.6877	22.9326	21.1908	22.0513	20.2838	21.4554	0.00106886	0.00389554	2.1112	2.40943
Hyaluronan and proteoglycan link protein 3	22.4897	24.2193	22.1947	21.7904	20.3723	20.7682	20.4272	20.4852	0.00106948	0.00389554	2.49101	2.40943
Proteasome subunit alpha type-2	31.4004	31.4528	31.4774	31.0006	30.5342	30.7181	30.5589	30.1353	0.00109522	0.00397424	0.843225	2.40075
Protein NOV homolog	21.1908	21.5007	20.9547	21.4905	20.479	20.6226	20.4873	20.5292	0.0011301	0.00408422	0.771039	2.38889
Microtubule-associated protein	24.5936	24.279	25.4361	25.6252	23.3818	23.6885	23.3618	23.8274	0.00117071	0.00421962	1.51099	2.37473
Actin-related protein 2/3 complex subunit 2	26.1921	26.3466	25.7748	25.9471	25.5189	25.0441	25.2035	25.211	0.00117444	0.00422735	0.826958	2.37393
Cytosolic phospholipase A2	20.8135	20.9846	20.9547	20.9669	20.2967	20.3762	20.3536	20.4042	0.00118736	0.00425668	0.573285	2.37093
Hydroxymethylglutaryl-CoA synthase, cytoplasmic	24.9477	24.5239	24.7911	25.0063	24.2671	23.912	24.0636	24.0896	0.00120199	0.00428717	0.740391	2.36783
Septin-9	27.0953	26.989	26.9218	26.9346	26.5855	26.2153	26.3002	26.1139	0.00121712	0.00432861	0.672124	2.36365
Cleavage and polyadenylation specificity factor subunit 7	22.6578	22.8303	21.9969	22.3879	21.156	21.2452	21.1856	21.8948	0.00122309	0.00433833	1.09641	2.36268
Cathepsin B	25.6151	25.6397	25.9791	26.0769	24.9729	25.1375	25.1465	25.1765	0.00125658	0.00442781	0.731548	2.35381
E3 SUMO-protein ligase RanBP2	22.8476	22.8429	22.6796	23.7524	21.7322	21.9284	21.9395	22.1253	0.00130821	0.00456418	1.16024	2.34064
Proprotein convertase subtilisin/kexin type 6	21.1096	21.4225	21.3047	21.4422	20.6558	20.7245	20.2838	20.7186	0.0013122	0.00456967	0.719026	2.34012
Retrotransposon-like protein 1	23.0374	24.1559	23.5188	20.9669	20.2616	20.3509	20.2838	20.2642	0.00132597	0.00460564	3.01147	2.33671
Nidogen-2	29.941	30.1144	29.819	29.5305	29.1514	29.2135	29.0358	28.691	0.00133144	0.00461866	0.830118	2.33548
Proteasome subunit beta type-3	30.59	30.9871	31.0017	29.8363	29.5187	29.3551	29.216	28.3784	0.00134525	0.00465449	1.4968	2.33213
tRNA	22.6545	23.0808	22.6738	23.1328	22.2114	22.0682	22.1535	22.2005	0.00134949	0.00466314	0.743052	2.33132
Rho-associated protein kinase 1	21.6815	23.4151	22.449	23.2454	21.0672	21.3005	20.5501	21.1287	0.00135638	0.00468092	1.81169	2.32967
Prefoldin subunit 6	23.9931	23.7361	23.7659	24.2039	22.667	23.0208	21.7954	23.0734	0.00136405	0.00470132	1.21729	2.32778
Nuclear mitotic apparatus protein 1	27.1386	26.6336	26.7307	26.7342	26.3005	25.9898	26.0082	26.0237	0.00138754	0.00477614	0.736544	2.32092
Histone-arginine methyltransferase CARM1	25.3384	25.7287	24.8935	25.2299	24.4473	24.3765	24.4334	24.5643	0.00140047	0.00481444	0.871532	2.31745
Leucine-rich repeat transmembrane neuronal protein 2	21.6694	21.4883	21.8212	21.9786	20.8792	20.6534	20.7976	21.2964	0.00140367	0.00481806	0.823487	2.31713
Elongator complex protein 3	22.5943	22.3247	22.1844	22.204	21.9484	21.0466	21.119	21.1793	0.00140692	0.00481806	0.963194	2.31713
Multiple epidermal growth factor-like domains protein 6	20.6615	20.9707	21.0753	21.0815	20.2877	20.3509	20.3004	20.2642	0.0014309	0.00487924	0.65581	2.31165
AP-2 complex subunit alpha-2	25.2898	25.315	24.6233	25.3346	24.2451	24.3725	24.1625	24.3863	0.00145894	0.00494561	0.874672	2.30578
Netrin-4	25.2694	26.1501	25.7342	25.6296	24.4299	24.8449	24.7827	23.7796	0.0014573	0.00494561	1.21366	2.30578
Poly [ADP-ribose] polymerase 1	25.9602	26.0488	25.9901	26.3665	25.1624	25.496	25.4716	25.461	0.00146211	0.0049501	0.69687	2.30539
Serine hydroxymethyltransferase, mitochondrial	27.2733	27.0415	27.2575	27.257	26.587	26.6724	26.6862	26.59	0.00148237	0.00499592	0.575813	2.30138
Kinesin light chain 1	23.3741	23.7651	24.1494	24.9111	22.996	22.3439	22.7565	22.1762	0.00148089	0.00499592	1.56108	2.30138
